# Supplementary material for: A Graduate Medical Education Curriculum to Introduce the Concept of Cancer Survivorship
Source: MedEdPORTAL. 2018 Jan 25;14:10673. doi: 10.15766/mep_2374-8265.10673 (PMC6342428; doi:10.15766/mep_2374-8265.10673)
Supplement: Supplementary file 1 — A. Survivorship Case.docx B. Facilitator Manual.docx C. Pre- and Posttest.docx D. Pre- and Posttest with Answers.docx E. ASCO Survivorship Care Plan Blank.docx F. ASCO Survivorship Care Plan Bonnie Olden.docx [file mep-14-10673-s001.zip]

Archive with 7 entries (7 files):
- A._Survivorship_Case.docx
- B._Facilitator_Manual.docx
- C._Pre-_and_Posttest.docx
- D._Pre-_and_Posttest_with_Answers.docx
- E._ASCO_Survivorship_Care_Plan_Blank.docx
- F._ASCO_Survivorship_Care_Plan_Bonnie_Olden.docx
- _Educational_Summary_Report_10673.pdf
